# Supplementary material for: The Time Course of Catecholamine Dose Reduction in Septic Shock as a Predictor of Bacterial Susceptibility to Empiric Antimicrobial Therapy: A Retrospective Observational Study
Source: J Clin Med. 2024 Nov 4;13(21):6618. doi: 10.3390/jcm13216618 (PMC11546866; doi:10.3390/jcm13216618)
Supplement: Supplementary file 1 [file jcm-13-06618-s001.zip]

Archive with 1 entries (1 files):
- jcm-3208034-supplementary.pdf
